# Supplementary material for: Stability of serum ferritin measured by immunoturbidimetric assay after storage at -80°C for several years
Source: PLoS One. 2017 Dec 11;12(12):e0188332. doi: 10.1371/journal.pone.0188332 (PMC5724861; doi:10.1371/journal.pone.0188332)
Supplement: S1 Dataset — (XLSX) [file pone.0188332.s001.xlsx]

## Sheet: Feuil1
ID	Grup	SF1_a	SF2A_a	SF2B_a	DDN	sex	SF1_date_a	SF2A_date_a	defrost_date_a	defrost_exp	SF2B_date_a	defrost
1101205	Grup5	372	370.9	_	1990-09-13	1	09-07-2012	13-05-2016	_	_	_	0
1101232	Grup5	353.6	338	_	1990-03-10	1	10-08-2012	13-05-2016	_	_	_	0
1102077	Grup3	25	21.3	_	1990-05-21	0	11-12-2012	13-05-2016	_	_	_	0
1106012	Grup2	18	19.3	_	1990-02-26	0	02-08-2012	13-05-2016	_	_	_	0
1109032	Grup5	227.1	207.2	_	1990-03-14	1	25-06-2013	13-05-2016	_	_	_	0
1109077	Grup3	38.3	33.9	_	1990-02-19	0	22-02-2013	13-05-2016	_	_	_	0
1109200	Grup5	299.6	309.9	_	1990-02-13	1	06-08-2012	13-05-2016	_	_	_	0
1113030	Grup1	6.6	7.1	_	1990-05-28	0	27-07-2012	13-05-2016	_	_	_	0
1115109	Grup3	41.8	29.9	_	1990-08-11	1	21-10-2011	13-05-2016	_	_	_	0
1115131	Grup4	192.8	183.3	_	1990-12-24	1	24-04-2013	13-05-2016	_	_	_	0
1117267	Grup5	372.4	373.5	_	1990-01-14	1	03-08-2012	13-05-2016	_	_	_	0
1118033	Grup4	159.6	13.4	_	1990-03-23	1	09-08-2012	13-05-2016	_	_	_	0
1122026	Grup4	118.4	117	_	1990-11-15	1	15-09-2012	13-05-2016	_	_	_	0
1123035	Grup2	11.9	14.7	_	1990-02-13	0	25-02-2012	13-05-2016	_	_	_	0
1124069	Grup3	25.2	11.1	_	1990-10-03	1	04-01-2013	13-05-2016	_	_	_	0
1136202	Grup4	156.4	137.4	_	1990-12-05	1	20-09-2012	13-05-2016	_	_	_	0
1140200	Grup1	8.1	8.8	_	1990-11-10	0	26-07-2012	13-05-2016	_	_	_	0
1141001	Grup1	7.5	7.5	_	1990-09-09	0	27-06-2012	13-05-2016	_	_	_	0
1146002	Grup3	71.9	66.7	_	1990-09-12	0	29-12-2011	13-05-2016	_	_	_	0
1146022	Grup4	101	97.9	_	1990-07-26	1	28-03-2013	13-05-2016	_	_	_	0
1152261	Grup5	314.5	313	_	1990-06-16	1	05-09-2012	13-05-2016	_	_	_	0
1153030	Grup1	<5	<5	_	1990-10-17	1	25-05-2012	13-05-2016	_	_	_	0
1154241	Grup1	<5	7.8	_	1990-09-27	0	23-04-2012	13-05-2016	_	_	_	0
1154254	Grup2	17.6	14.4	_	1990-08-15	0	03-05-2012	13-05-2016	_	_	_	0
1154260	Grup5	204.9	210.8	_	1990-03-09	1	02-07-2012	13-05-2016	_	_	_	0
1154269	Grup4	134.6	130.3	_	1990-06-10	1	25-05-2012	13-05-2016	_	_	_	0
1103002	Grup1	7.4	7.1	10.2	1990-02-01	0	09-11-2011	13-05-2016	2014-05-09	Vitamina D	16-05-2016	1
1105008	Grup2	17	19.7	26.1	1990-07-05	0	06-08-2012	13-05-2016	2014-05-09	VitaminaD	16-05-2016	1
1105032	Grup3	90.1	90.2	137.3	1990-03-20	1	28-06-2013	13-05-2016	2014-07-24	HepatiteC	16-05-2016	1
1107010	Grup2	11.4	11.8	12.8	1990-06-20	0	05-05-2012	13-05-2016	2014-05-09	VitamonaD	16-05-2016	1
1107042	Grup1	8.5	10.5	7.5	1990-03-31	0	12-10-2012	13-05-2016	2014-05-09	Vitamina D	16-05-2016	1
1110014	Grup5	226.6	223.5	293.6	1990-05-01	1	01-08-2012	13-05-2016	2014-05-09	VitaminaD	16-05-2016	1
1110084	Grup3	21.3	26.9	35.4	1990-07-22	0	02-08-2012	13-05-2016	2014-07-24	HepatiteC	16-05-2016	1
1111201	Grup2	10.2	12.1	18.1	1990-11-09	0	16-07-2013	13-05-2016	2014-07-24	HepatiteC	16-05-2016	1
1112001	Grup2	15.6	13.7	20.8	1990-09-21	0	01-08-2013	13-05-2016	2014-05-09	VitaminaD	16-05-2016	1
1113227	Grup1	8.9	9.4	11.2	1990-03-08	1	21-06-2012	13-05-2016	2014-07-24	HepatiteC	16-05-2016	1
1115011	Grup4	135.5	131	187.1	1990-07-11	0	16-03-2012	13-05-2016	2014-05-09	VitaminaD	16-05-2016	1
1115054	Grup4	111.8	95.3	145.6	1990-12-03	0	23-07-2012	13-05-2016	2014-05-09	VitaminaD	16-05-2016	1
1116030	Grup4	140.1	140.6	262.2	1990-06-09	0	13-12-2012	13-05-2016	2014-05-09	VitaminaD	16-05-2016	1
1117001	Grup3	94.3	94.3	146	1990-04-26	1	22-06-2012	13-05-2016	2014-05-09	VitaminaD	16-05-2016	1
1118004	Grup1	9.8	7.8	12.5	1990-08-03	0	22-06-2012	13-05-2016	2014-05-09	VitaminaD	16-05-2016	1
1118059	Grup2	18.9	17.7	34	1990-12-23	1	21-09-2012	13-05-2016	2014-05-09	VitaminaD	16-05-2016	1
1120017	Grup5	429.3	443	710.9	1990-07-18	1	10-08-2012	13-05-2016	2014-07-24	HepatiteC	16-05-2016	1
1121014	Grup3	25.6	24	39.7	1990-12-31	0	24-07-2013	13-05-2016	2014-05-09	VitaminaD	16-05-2016	1
1121047	Grup4	188.4	191.8	264.8	1990-08-19	1	06-06-2012	13-05-2016	2014-05-09	VitaminaD	16-05-2016	1
1122009	Grup3	38.2	39	61.6	1990-08-03	1	06-08-2012	13-05-2016	2014-05-09	VitaminaD	16-05-2016	1
1123002	Grup4	178.2	183.7	356.2	1990-06-13	1	18-05-2012	13-05-2016	2014-07-24	HepatiteC	16-05-2016	1
1125214	Grup5	263	250.1	393.6	1990-12-25	1	29-08-2012	13-05-2016	2014-07-24	HepatiteC	16-05-2016	1
1127005	Grup2	19.8	23.6	34.4	1990-09-27	0	21-07-2012	13-05-2016	2014-05-09	VitaminaD	16-05-2016	1
1136006	Grup2	13.3	14.4	17.5	1990-04-19	0	13-02-2012	13-05-2016	2014-05-09	VitaminaD	16-05-2016	1
1140018	Grup2	14.3	13.4	11.5	1990-04-05	0	19-07-2012	13-05-2016	2014-05-09	VitaminaD	16-05-2016	1
1140215	Grup4	133.6	121.1	224.9	1990-05-02	1	17-08-2012	13-05-2016	2014-07-24	HepatiteC	16-05-2016	1
1141032	Grup4	176.8	185.2	301.5	1990-12-01	0	09-07-2012	13-05-2016	2014-05-09	VitaminaD	16-05-2016	1
1141071	Grup1	9.8	7.8	8.5	1990-07-28	0	03-08-2012	13-05-2016	2014-05-09	VitaminaD	16-05-2016	1
