# Supplementary material for: Stability of serum ferritin measured by immunoturbidimetric assay after storage at -80°C for several years
Source: PLoS One. 2017 Dec 11;12(12):e0188332. doi: 10.1371/journal.pone.0188332 (PMC5724861; doi:10.1371/journal.pone.0188332)
Supplement: S2 Dataset — (XLSX) [file pone.0188332.s002.xlsx]

## Sheet: Folha1
ID	Aliquot	Description	Collection date	Freezing date	Measurement date	Refreezing date	Iron (Fe) µ g/dL	Transferrin mg/dL	Saturation Trans. %	Ferritin ng/mL
1118037	Aliquot 1	Measurement day evaluation_Without freezing	2017-06-26	_	2017-06-26	_	100	328	22	42.2
	Aliquot 2	1º defrost cycle	2017-06-26	2017-06-26	2017-06-29	2017-06-26	105	323	23	40.4
		2º defrost cycle	2017-06-26	2017-06-26	2017-07-03	_	101	323	22	42.3
	Aliquot 3	Single defrost cycle	2017-06-26	2017-06-26	2017-07-03	_	99	326	22	41
1101215	Aliquot 1	Measurement day evaluation_Without freezing	2017-06-26	_	2017-06-26	_	63	260	17	93.6
	Aliquot 2	1º defrost cycle	2017-06-26	2017-06-26	2017-06-29	2017-06-26	66	261	18	91.5
		2º defrost cycle	2017-06-26	2017-06-26	2017-07-03	_	64	261	17	90.8
	Aliquot 3	Single defrost cycle	2017-06-26	2017-06-26	2017-07-03	_	62	256	17	91.8
1127051	Aliquot 1	Measurement day evaluation_Without freezing	2017-06-26	_	2017-06-26	_	122	211	41	105.1
	Aliquot 2	1º defrost cycle	2017-06-26	2017-06-26	2017-06-29	2017-06-26	129	212	43	106
		2º defrost cycle	2017-06-26	2017-06-26	2017-07-03	_	124	216	41	106.4
	Aliquot 3	Single defrost cycle	2017-06-26	2017-06-26	2017-07-03	_	127	211	43	107.3
1116031	Aliquot 1	Measurement day evaluation_Without freezing	2017-06-26	_	2017-06-26	_	91	306	21	34.9
	Aliquot 2	1º defrost cycle	2017-06-26	2017-06-26	2017-06-29	2017-06-26	97	299	23	31
		2º defrost cycle	2017-06-26	2017-06-26	2017-07-03	_	91	308	21	30
	Aliquot 3	Single defrost cycle	2017-06-26	2017-06-26	2017-07-03	_	93	311	21	31.9
1141058	Aliquot 1	Measurement day evaluation_Without freezing	2017-06-26	_	2017-06-26	_	125	232	38	363.2
	Aliquot 2	1º defrost cycle	2017-06-26	2017-06-26	2017-06-29	2017-06-26	127	227	40	359.9
		2º defrost cycle	2017-06-26	2017-06-26	2017-07-03	_	124	226	39	362.5
	Aliquot 3	Single defrost cycle	2017-06-26	2017-06-26	2017-07-03	_	124	228	39	363.4
1108069	Aliquot 1	Measurement day evaluation_Without freezing	2017-06-26	_	2017-06-26	_	114	260	31	109.5
	Aliquot 2	1º defrost cycle	2017-06-26	2017-06-26	2017-06-29	2017-06-26	112	249	32	106.7
		2º defrost cycle	2017-06-26	2017-06-26	2017-07-03	_	110	252	31	106.7
	Aliquot 3	Single defrost cycle	2017-06-26	2017-06-26	2017-07-03	_	114	262	31	108.3

## Sheet: Folha2
ID	Aliquot	Description	Collection date	Freezing date	Measurement date	Refreezing date	Iron (Fe) µ g/dL	Transferrin mg/dL	Saturation Trans. %	Ferritin ng/mL
1118037	Aliquot 1	Measurement day evaluation_Without freezing	2017-06-26	_	2017-06-26	_	100	328	22	42.2
1118037	Aliquot 2	1º defrost cycle	2017-06-26	2017-06-26	2017-06-29	2017-06-26	105	323	23	40.4
1118037		2º defrost cycle	2017-06-26	2017-06-26	2017-07-03	_	101	323	22	42.3
1118037	Aliquot 3	Single defrost cycle	2017-06-26	2017-06-26	2017-07-03	_	99	326	22	41
1101215	Aliquot 1	Measurement day evaluation_Without freezing	2017-06-26	_	2017-06-26	_	63	260	17	93.6
1101215	Aliquot 2	1º defrost cycle	2017-06-26	2017-06-26	2017-06-29	2017-06-26	66	261	18	91.5
1101215		2º defrost cycle	2017-06-26	2017-06-26	2017-07-03	_	64	261	17	90.8
1101215	Aliquot 3	Single defrost cycle	2017-06-26	2017-06-26	2017-07-03	_	62	256	17	91.8
1127051	Aliquot 1	Measurement day evaluation_Without freezing	2017-06-26	_	2017-06-26	_	122	211	41	105.1
1127051	Aliquot 2	1º defrost cycle	2017-06-26	2017-06-26	2017-06-29	2017-06-26	129	212	43	106
1127051		2º defrost cycle	2017-06-26	2017-06-26	2017-07-03	_	124	216	41	106.4
1127051	Aliquot 3	Single defrost cycle	2017-06-26	2017-06-26	2017-07-03	_	127	211	43	107.3
1116031	Aliquot 1	Measurement day evaluation_Without freezing	2017-06-26	_	2017-06-26	_	91	306	21	34.9
1116031	Aliquot 2	1º defrost cycle	2017-06-26	2017-06-26	2017-06-29	2017-06-26	97	299	23	31
1116031		2º defrost cycle	2017-06-26	2017-06-26	2017-07-03	_	91	308	21	30
1116031	Aliquot 3	Single defrost cycle	2017-06-26	2017-06-26	2017-07-03	_	93	311	21	31.9
1141058	Aliquot 1	Measurement day evaluation_Without freezing	2017-06-26	_	2017-06-26	_	125	232	38	363.2
1141058	Aliquot 2	1º defrost cycle	2017-06-26	2017-06-26	2017-06-29	2017-06-26	127	227	40	359.9
1141058		2º defrost cycle	2017-06-26	2017-06-26	2017-07-03	_	124	226	39	362.5
1141058	Aliquot 3	Single defrost cycle	2017-06-26	2017-06-26	2017-07-03	_	124	228	39	363.4
1108069	Aliquot 1	Measurement day evaluation_Without freezing	2017-06-26	_	2017-06-26	_	114	260	31	109.5
1108069	Aliquot 2	1º defrost cycle	2017-06-26	2017-06-26	2017-06-29	2017-06-26	112	249	32	106.7
1108069		2º defrost cycle	2017-06-26	2017-06-26	2017-07-03	_	110	252	31	106.7
1108069	Aliquot 3	Single defrost cycle	2017-06-26	2017-06-26	2017-07-03	_	114	262	31	108.3
